# Supplementary material for: P16INK4A drives RB1 degradation by UTP14A-catalyzed K810 ubiquitination
Source: iScience. 2024 Sep 3;27(10):110882. doi: 10.1016/j.isci.2024.110882 (PMC11440251; doi:10.1016/j.isci.2024.110882)
Supplement: Data S1. Lists of known and predicted RB1-related ubiquitinases and deubiquitinases [file mmc2.xlsx]

## Sheet: Known RB1-E3 ligases
Species	SUBGENE	E3GENE	SOURCE	SOURCEID	SENTENCE
H.sapiens	RB1	MDM2	MEDLINE	17297463	We have recently shown that <span class="match term0">MDM2</span> interacts with <span class="match term1">Rb</span> and promotes proteasome-dependent <span class="match term1">Rb</span> degradation
H.sapiens	RB1	UBE3A	MEDLINE	17907805	The NS5B-dependent ubiquitination of <span class="match term1">pRb</span> requires the ubiquitin ligase activity of E6-associated protein (E6AP), <span class="match term0">as</span> <span class="match term1">pRb</span> abundance was restored by siRNA knockdown of E6AP or overexpression of a dominant-negative E6AP mutant in cells containing HCV RNA replicons
H.sapiens	RB1	SKP2	MEDLINE	17187060	Here, we report a novel interaction between <span class="match term1">pRB</span> and the anaphase-promoting complex/cyclosome (APC/C) that controls p27(Kip1) stability by targeting <span class="match term0">Skp2</span> for ubiquitin-mediated degradation

## Sheet: Predicted RB1-E3 ligases
SwissProt ID (E3)	Gene Symbol (E3)	SwissProt ID (Substrate)	Gene Symbol(Substrate)	Domain_LikelihoodRatio	Go_LikelihoodRatio	Network_LikelihoodRatio	Motif_LikelihoodRatio	Confidence Score	Species
Q9UKB1	FBXW11	P06400	RB1	2.88	3.63	3.83	2.28	0.877	H.sapiens
Q9UKC9	FBXL2	P06400	RB1	2.88	3.63	3.83	2.28	0.877	H.sapiens
Q9Y3I1	FBXO7	P06400	RB1	2.88	2.78	3.83	2.28	0.863	H.sapiens
Q9UKT7	FBXL3	P06400	RB1	2.88	2.78	3.83	2.28	0.863	H.sapiens
Q8WZ73	RFFL	P06400	RB1	1	3.63	3.83	4.28	0.855	H.sapiens
Q14258	TRIM25	P06400	RB1	1	3.63	3.83	4.28	0.855	H.sapiens
Q9UPN9	TRIM33	P06400	RB1	1	3.63	3.83	4.28	0.855	H.sapiens
Q96PU5	NEDD4L	P06400	RB1	1	3.63	3.83	4.09	0.853	H.sapiens
Q96EF6	FBXO17	P06400	RB1	2.88	2.18	3.83	2.28	0.851	H.sapiens
Q8NFZ0	FBH1	P06400	RB1	2.88	2.18	3.83	2.28	0.851	H.sapiens
Q9H4M3	FBXO44	P06400	RB1	2.88	2.18	3.83	2.28	0.851	H.sapiens
Q9NRD1	FBXO6	P06400	RB1	2.88	2.18	3.83	2.28	0.851	H.sapiens
Q9UK97	FBXO9	P06400	RB1	2.88	2.18	3.83	2.28	0.851	H.sapiens
Q9UKA1	FBXL5	P06400	RB1	2.88	2.18	3.83	2.28	0.851	H.sapiens
Q96CD0	FBXL8	P06400	RB1	2.88	2.18	3.83	2.28	0.851	H.sapiens
P57775	FBXW4	P06400	RB1	2.88	2.18	3.83	2.28	0.851	H.sapiens
Q8N3Y1	FBXW8	P06400	RB1	2.88	2.18	3.83	2.28	0.851	H.sapiens
Q9NXK8	FBXL12	P06400	RB1	2.88	2.18	3.83	2.28	0.851	H.sapiens
Q7Z6E9	RBBP6	P06400	RB1	1	3.03	3.83	4.28	0.845	H.sapiens
Q9BWF2	TRAIP	P06400	RB1	1	3.02	3.83	4.28	0.845	H.sapiens
O95625	ZBTB11	P06400	RB1	1	3.02	3.83	4.28	0.845	H.sapiens
P62873	GNB1	P06400	RB1	1	5.35	3.83	2.28	0.842	H.sapiens
P43034	PAFAH1B1	P06400	RB1	1	5.35	3.83	2.28	0.842	H.sapiens
Q9Y263	PLAA	P06400	RB1	1	5.35	3.83	2.28	0.842	H.sapiens
Q15386	UBE3C	P06400	RB1	1	5.35	3.83	2.28	0.842	H.sapiens
P98170	XIAP	P06400	RB1	1	5.85	1.86	4.28	0.841	H.sapiens
Q9H992	MARCHF7	P06400	RB1	1	2.78	3.83	4.28	0.84	H.sapiens
Q96C24	SYTL4	P06400	RB1	1	2.78	3.83	4.28	0.84	H.sapiens
Q9HCM9	TRIM39	P06400	RB1	1	2.76	3.83	4.28	0.84	H.sapiens
Q9UK99	FBXO3	P06400	RB1	2.88	1.48	3.83	2.28	0.828	H.sapiens
Q86XK2	FBXO11	P06400	RB1	2.88	3.03	1.86	2.28	0.828	H.sapiens
Q9Y297	BTRC	P06400	RB1	2.88	3.02	1.86	2.28	0.827	H.sapiens
Q969H0	FBXW7	P06400	RB1	2.88	3.02	1.86	2.28	0.827	H.sapiens
Q99732	LITAF	P06400	RB1	1	2.2	3.83	4.28	0.826	H.sapiens
Q9ULU4	ZMYND8	P06400	RB1	1	2.2	3.83	4.28	0.826	H.sapiens
O94972	TRIM37	P06400	RB1	1	2.2	3.83	4.28	0.826	H.sapiens
O43663	PRC1	P06400	RB1	1	2.18	3.83	4.28	0.825	H.sapiens
Q9NS91	RAD18	P06400	RB1	1	2.18	3.83	4.28	0.825	H.sapiens
Q969Q1	TRIM63	P06400	RB1	1	2.18	3.83	4.28	0.825	H.sapiens
P0C2W1	FBXO45	P06400	RB1	2.88	5.35	1	2.28	0.824	H.sapiens
Q9NW38	FANCL	P06400	RB1	1	1.99	3.83	4.28	0.82	H.sapiens
Q13233	MAP3K1	P06400	RB1	1	1.99	3.83	4.28	0.82	H.sapiens
P15918	RAG1	P06400	RB1	1	1.99	3.83	4.28	0.82	H.sapiens
P19474	TRIM21	P06400	RB1	1	1.99	3.83	4.28	0.82	H.sapiens
Q8IYM9	TRIM22	P06400	RB1	1	1.99	3.83	4.28	0.82	H.sapiens
Q13049	TRIM32	P06400	RB1	1	1.99	3.83	4.28	0.82	H.sapiens
Q9GZL7	WDR12	P06400	RB1	1	3.63	3.83	2.28	0.818	H.sapiens
Q9H1K0	RBSN	P06400	RB1	1	1.92	3.83	4.28	0.817	H.sapiens
Q8TEL6	TRPC4AP	P06400	RB1	1	1.92	3.83	4.28	0.817	H.sapiens
Q9UJV3	MID2	P06400	RB1	1	1.92	3.83	4.28	0.817	H.sapiens
Q9Y4X5	ARIH1	P06400	RB1	1	1.84	3.83	4.28	0.814	H.sapiens
Q9NPC3	CCNB1IP1	P06400	RB1	1	1.84	3.83	4.28	0.814	H.sapiens
Q8IU81	IRF2BP1	P06400	RB1	1	1.84	3.83	4.28	0.814	H.sapiens
Q149N8	SHPRH	P06400	RB1	1	1.84	3.83	4.28	0.814	H.sapiens
Q8NCQ5	FBXO15	P06400	RB1	2.88	1.18	3.83	2.28	0.813	H.sapiens
O60260	PRKN	P06400	RB1	1	3.63	1.86	4.28	0.812	H.sapiens
P62877	RBX1	P06400	RB1	1	3.63	1.86	4.28	0.812	H.sapiens
Q9NSC2	SALL1	P06400	RB1	1	3.63	1.86	4.28	0.812	H.sapiens
Q9ULJ6	ZMIZ1	P06400	RB1	1	3.63	1.86	4.28	0.812	H.sapiens
Q96PM5	RCHY1	P06400	RB1	1	3.63	1.86	4.28	0.812	H.sapiens
Q96J02	ITCH	P06400	RB1	1	3.63	1.86	4.09	0.809	H.sapiens
Q9HAU4	SMURF2	P06400	RB1	1	3.63	1.86	4.09	0.809	H.sapiens
Q969U6	FBXW5	P06400	RB1	2.88	2.18	1.86	2.28	0.806	H.sapiens
Q9NZJ0	DTL	P06400	RB1	1	3.03	3.83	2.28	0.806	H.sapiens
Q9NSI6	BRWD1	P06400	RB1	1	3.02	3.83	2.28	0.806	H.sapiens
Q9UJ41	RABGEF1	P06400	RB1	1	3.02	3.83	2.28	0.806	H.sapiens

## Sheet: Known RB1-deubiquitinases
Species	SUBGENE	DUBGENE	SOURCE	SOURCEID	SENTENCE
H.sapiens	RB1	USP4	MEDLINE	25121098	<span class="match term0">USP4</span>, reported as an oncogenic protein, is known to interact with the pocket proteins (<span class="match term1">Rb</span>, p107, and p130) although no deubiquitinating activity has been reported
H.sapiens	RB1	USP7	MEDLINE	27775833	27775833

## Sheet: Predicted RB1-deubiquitinases
SwissProt ID (DUB)	Gene Symbol (DUB)	SwissProt ID (Substrate)	Gene Symbol(Substrate)	Domain_LikelihoodRatio	Go_LikelihoodRatio	Network_LikelihoodRatio	Motif_LikelihoodRatio	Confidence Score	Species
Q8TEY7	USP33	P06400	RB1	7.88	1.99	3.83	4.28	0.918	H.sapiens
O00507	USP9Y	P06400	RB1	2.88	3.63	3.83	4.28	0.903	H.sapiens
Q96K76	USP47	P06400	RB1	2.88	3.63	3.83	4.28	0.903	H.sapiens
Q9NQC7	CYLD	P06400	RB1	2.88	3.63	3.83	4.28	0.903	H.sapiens
Q70EK8	USP53	P06400	RB1	2.88	2.76	3.83	4.28	0.892	H.sapiens
Q8NFA0	USP32	P06400	RB1	7.88	3.63	1	4.28	0.89	H.sapiens
O94782	USP1	P06400	RB1	2.88	1.99	3.83	4.28	0.878	H.sapiens
Q86T82	USP37	P06400	RB1	2.88	1.99	3.83	4.28	0.878	H.sapiens
Q9UMW8	USP18	P06400	RB1	2.88	1.99	3.83	4.28	0.878	H.sapiens
Q9Y5T5	USP16	P06400	RB1	2.88	1.99	3.83	4.28	0.878	H.sapiens
P45974	USP5	P06400	RB1	2.88	1.84	3.83	4.28	0.874	H.sapiens
Q70EL2	USP45	P06400	RB1	2.88	1.84	3.83	4.28	0.874	H.sapiens
Q9NVE5	USP40	P06400	RB1	2.88	1.84	3.83	4.28	0.874	H.sapiens
Q9UHP3	USP25	P06400	RB1	2.88	1.84	3.83	4.28	0.874	H.sapiens
P40818	USP8	P06400	RB1	2.88	3.63	1.86	4.28	0.872	H.sapiens
Q93008	USP9X	P06400	RB1	2.88	3.63	1.86	4.28	0.872	H.sapiens
P54578	USP14	P06400	RB1	2.88	5.35	1	4.28	0.86	H.sapiens
O75604	USP2	P06400	RB1	2.88	2.78	1.86	4.28	0.859	H.sapiens
Q9Y2K6	USP20	P06400	RB1	7.88	1.84	1	4.28	0.857	H.sapiens
P51784	USP11	P06400	RB1	3.9	3.03	1	4.28	0.846	H.sapiens
Q96RU2	USP28	P06400	RB1	2.88	2.18	1.86	4.28	0.845	H.sapiens
Q14694	USP10	P06400	RB1	2.88	3.63	1	4.28	0.839	H.sapiens
Q70EK9	USP51	P06400	RB1	2.88	3.03	1	4.28	0.828	H.sapiens
Q0WX57	USP17L30	P06400	RB1	2.88	3.02	1	4.28	0.828	H.sapiens
Q9P275	USP36	P06400	RB1	2.88	3.02	1	4.28	0.828	H.sapiens
Q9UPT9	USP22	P06400	RB1	2.88	3.02	1	4.28	0.828	H.sapiens
Q70CQ1	USP49	P06400	RB1	2.88	2.78	1	4.28	0.823	H.sapiens
A6NNY8	USP27X	P06400	RB1	2.88	2.2	1	4.28	0.807	H.sapiens
O94966	USP19	P06400	RB1	2.88	2.2	1	4.28	0.807	H.sapiens
Q92995	USP13	P06400	RB1	2.88	2.2	1	4.28	0.807	H.sapiens
Q9Y6I4	USP3	P06400	RB1	2.88	2.2	1	4.28	0.807	H.sapiens
