# Supplementary material for: P16INK4A drives RB1 degradation by UTP14A-catalyzed K810 ubiquitination
Source: iScience. 2024 Sep 3;27(10):110882. doi: 10.1016/j.isci.2024.110882 (PMC11440251; doi:10.1016/j.isci.2024.110882)
Supplement: Data S2. List of the differential RB1-binding proteins between MGC803 cells with and without P16-KO, as determined by LC-MS analysis [file mmc3.xlsx]

## Sheet: P16-KO related RB1-binding prts
Accession	Description	Exp. q-value: Combined	Sum PEP Score	Coverage [%]	# Peptides	# PSMs	# Unique Peptides	# Protein Groups	# AAs	MW [kDa]	calc. pI	Score Sequest HT: A2 Sequest HT	Score Sequest HT: B2 Sequest HT	Score Sequest HT: C2 Sequest HT	Score Sequest HT: D2 Sequest HT	# PSMs (by Search Engine): A2 Sequest HT-KO-IgG-IP	# PSMs (by Search Engine): B2 Sequest HTKO-RB1-IP	KO_S/N [R/Q]	# PSMs (by Search Engine): WT-IgG-IP	# PSMs (by Search Engine): D2 Sequest HT-WT_RB1_IP	WT_S/N [U/T]	sum [Q+R+T+U]	net delta [(U-T)-(R-Q)]	net delta/sum	net KO/WT ratio [(R-Q)/(U-T)]	foldchange [log(z,2)]
Q07020	60S ribosomal protein L18 OS=Homo sapiens OX=9606 GN=RPL18 PE=1 SV=2	0	39.353	35	7	62	7	1	188	21.6	11.72	40.96	59.18	15.66	61.23	16	20	1.25	5	21	4.2	41	12	0.292683	0.25	-2
Q9BVJ6	U3 small nucleolar RNA-associated protein 14 homolog A OS=Homo sapiens OX=9606 GN=UTP14A PE=1 SV=1	0	337.555	47	40	395	33	1	771	87.9	7.87	178.2	329.61	172.38	394.98	71	113	1.59155	77	134	1.74026	247	15	0.0607287	0.736842	-0.440573
Q15269	Periodic tryptophan protein 2 homolog OS=Homo sapiens OX=9606 GN=PWP2 PE=2 SV=2	0	89.73	23	17	68	17	1	919	102.4	6.15		95.43		62.35	0	39	#DIV/0!	0	29	#DIV/0!	68	-10	-0.147059	1.34483	0.427421
O00567	Nucleolar protein 56 OS=Homo sapiens OX=9606 GN=NOP56 PE=1 SV=4	0	572.715	78	45	1141	45	1	594	66	9.19	16.61	1654.84	26.74	1200.98	10	630	63	20	481	24.05	1111	-159	-0.143114	1.3449	0.427501
Q14690	Protein RRP5 homolog OS=Homo sapiens OX=9606 GN=PDCD11 PE=1 SV=3	0	150.571	18	29	99	29	1	1871	208.6	8.87		134.45		92.18	0	57	#DIV/0!	0	42	#DIV/0!	99	-15	-0.151515	1.35714	0.440573
Q8IWA0	WD repeat-containing protein 75 OS=Homo sapiens OX=9606 GN=WDR75 PE=1 SV=1	0	117.53	31	21	85	21	1	830	94.4	5.96		114.89		74.89	0	49	#DIV/0!	0	36	#DIV/0!	85	-13	-0.152941	1.36111	0.444785
O60287	Nucleolar pre-ribosomal-associated protein 1 OS=Homo sapiens OX=9606 GN=URB1 PE=1 SV=4	0	220.517	23	41	128	41	1	2271	254.2	6.47		163.16		124.72	0	74	#DIV/0!	0	54	#DIV/0!	128	-20	-0.15625	1.37037	0.454566
Q9UNX4	WD repeat-containing protein 3 OS=Homo sapiens OX=9606 GN=WDR3 PE=1 SV=1	0	173.91	37	34	100	34	1	943	106	6.64		137.02		75.41	0	59	#DIV/0!	0	41	#DIV/0!	100	-18	-0.18	1.43902	0.525091
P11940	Polyadenylate-binding protein 1 OS=Homo sapiens OX=9606 GN=PABPC1 PE=1 SV=2	0	157.571	33	20	134	13	1	636	70.6	9.5	23.46	141.94	19.95	112.19	12	64	5.33333	11	47	4.27273	111	-16	-0.144144	1.44444	0.530515
Q9H583	HEAT repeat-containing protein 1 OS=Homo sapiens OX=9606 GN=HEATR1 PE=1 SV=3	0	287.933	29	55	201	55	1	2144	242.2	6.54	1.8	270		168.61	1	119	119	0	81	#DIV/0!	200	-37	-0.185	1.45679	0.542793
O43143	Pre-mRNA-splicing factor ATP-dependent RNA helicase DHX15 OS=Homo sapiens OX=9606 GN=DHX15 PE=1 SV=2	0	214.475	38	30	167	30	1	795	90.9	7.46	2.29	245.2	5.79	148.08	2	93	46.5	5	67	13.4	160	-29	-0.18125	1.46774	0.553598
P06400	Retinoblastoma-associated protein OS=Homo sapiens OX=9606 GN=RB1 PE=1 SV=2	0	358.655	41	44	345	44	1	928	106.1	7.94		521.08		314.49	0	206	#DIV/0!	0	139	#DIV/0!	345	-67	-0.194203	1.48201	0.567559
O15213	WD repeat-containing protein 46 OS=Homo sapiens OX=9606 GN=WDR46 PE=1 SV=3	0	133.285	37	17	103	17	1	610	68	9.67	4.69	147.21	6.53	95.41	4	51	12.75	9	39	4.33333	90	-17	-0.188889	1.56667	0.647698
Q9NY93	Probable ATP-dependent RNA helicase DDX56 OS=Homo sapiens OX=9606 GN=DDX56 PE=1 SV=1	0	98.509	38	17	76	17	1	547	61.6	9.26	6.71	94.01	17.09	62.7	4	36	9	8	28	3.5	64	-12	-0.1875	1.6	0.678072
Q15061	WD repeat-containing protein 43 OS=Homo sapiens OX=9606 GN=WDR43 PE=1 SV=3	0	92.853	29	14	65	14	1	677	74.8	5.57		95.82		59.91	0	40	#DIV/0!	0	25	#DIV/0!	65	-15	-0.230769	1.6	0.678072
Q8TED0	U3 small nucleolar RNA-associated protein 15 homolog OS=Homo sapiens OX=9606 GN=UTP15 PE=1 SV=3	0	115.111	49	20	96	20	1	518	58.4	9.11	4.35	107.35	8.32	86.85	4	52	13	5	35	7	87	-18	-0.206897	1.6	0.678072
Q9H8H0	Nucleolar protein 11 OS=Homo sapiens OX=9606 GN=NOL11 PE=1 SV=1	0	96.255	39	23	76	23	1	719	81.1	6.07		98.02		64.1	0	47	#DIV/0!	0	29	#DIV/0!	76	-18	-0.236842	1.62069	0.696608
Q9H7B2	Ribosome production factor 2 homolog OS=Homo sapiens OX=9606 GN=RPF2 PE=1 SV=2	0	49.475	36	10	46	10	1	306	35.6	9.99	0	44.78	0	30.26	1	27	27	1	17	17	44	-10	-0.227273	1.625	0.70044
P18124	60S ribosomal protein L7 OS=Homo sapiens OX=9606 GN=RPL7 PE=1 SV=1	0	68.548	50	15	100	15	1	248	29.2	10.65	28.6	87.82	24.31	74.31	14	45	3.21429	11	30	2.72727	75	-12	-0.16	1.63158	0.706269
Q9BXY0	Protein MAK16 homolog OS=Homo sapiens OX=9606 GN=MAK16 PE=1 SV=2	0	58.085	39	9	40	9	1	300	35.3	5.38		55.8		29.27	0	25	#DIV/0!	0	15	#DIV/0!	40	-10	-0.25	1.66667	0.736966
Q96GA3	Protein LTV1 homolog OS=Homo sapiens OX=9606 GN=LTV1 PE=1 SV=1	0	166.261	39	21	246	21	1	475	54.8	4.91	68.74	210.74	92.99	195.31	34	89	2.61765	45	78	1.73333	167	-22	-0.131737	1.66667	0.736966
Q92979	Ribosomal RNA small subunit methyltransferase NEP1 OS=Homo sapiens OX=9606 GN=EMG1 PE=1 SV=4	0	67.445	58	10	38	10	1	244	26.7	9.17		65.89		31.16	0	24	#DIV/0!	0	14	#DIV/0!	38	-10	-0.263158	1.71429	0.777608
O76021	Ribosomal L1 domain-containing protein 1 OS=Homo sapiens OX=9606 GN=RSL1D1 PE=1 SV=3	0	98.253	26	14	121	14	1	490	54.9	10.13	8.33	103.18	15.45	58.87	11	56	5.09091	14	40	2.85714	96	-19	-0.197917	1.73077	0.791413
Q14146	Unhealthy ribosome biogenesis protein 2 homolog OS=Homo sapiens OX=9606 GN=URB2 PE=1 SV=2	0	105.78	20	27	63	27	1	1524	170.4	7.31		78.36		41.93	0	40	#DIV/0!	0	23	#DIV/0!	63	-17	-0.269841	1.73913	0.798366
Q9BSC4	Nucleolar protein 10 OS=Homo sapiens OX=9606 GN=NOL10 PE=1 SV=1	0	87.687	21	14	72	14	1	688	80.3	8.46	1.84	71.11	8.28	51.27	3	31	10.3333	11	27	2.45455	58	-12	-0.206897	1.75	0.807355
Q9Y5J1	U3 small nucleolar RNA-associated protein 18 homolog OS=Homo sapiens OX=9606 GN=UTP18 PE=1 SV=3	0	86.615	30	14	77	14	1	556	62	8.76	12.82	76.18	13.84	41.36	9	36	4	9	23	2.55556	59	-13	-0.220339	1.92857	0.947533
Q12788	Transducin beta-like protein 3 OS=Homo sapiens OX=9606 GN=TBL3 PE=1 SV=2	0	144.99	38	22	60	22	1	808	89	6.9		114.93		45.97	0	40	#DIV/0!	0	20	#DIV/0!	60	-20	-0.333333	2	1
Q9H6R4	Nucleolar protein 6 OS=Homo sapiens OX=9606 GN=NOL6 PE=1 SV=2	0	222.039	29	25	199	25	1	1146	127.5	7.64	60.83	169.37	73.44	144.99	30	67	2.23333	42	60	1.42857	127	-19	-0.149606	2.05556	1.03953
Q9H0A0	RNA cytidine acetyltransferase OS=Homo sapiens OX=9606 GN=NAT10 PE=1 SV=2	0	197.347	38	33	204	33	1	1025	115.7	8.27	46.89	135.1	80.9	137.22	25	63	2.52	49	67	1.36735	130	-20	-0.153846	2.11111	1.078
P62906	60S ribosomal protein L10a OS=Homo sapiens OX=9606 GN=RPL10A PE=1 SV=2	0	62.54	36	7	64	7	1	217	24.8	9.94	16.06	77.93	16.23	45.38	8	30	3.75	8	18	2.25	48	-12	-0.25	2.2	1.1375
Q9GZR2	RNA exonuclease 4 OS=Homo sapiens OX=9606 GN=REXO4 PE=1 SV=2	0	136.721	54	18	145	18	1	422	46.6	9.77	42.13	124.83	53.04	91.99	23	51	2.21739	30	41	1.36667	92	-17	-0.184783	2.54545	1.34792
P36578	60S ribosomal protein L4 OS=Homo sapiens OX=9606 GN=RPL4 PE=1 SV=5	0	155.218	40	17	170	17	1	427	47.7	11.06	47.67	235.21	36.49	115.52	20	85	4.25	20	45	2.25	130	-40	-0.307692	2.6	1.37851
P11142	Heat shock cognate 71 kDa protein OS=Homo sapiens OX=9606 GN=HSPA8 PE=1 SV=1	0	140.834	31	19	144	16	1	646	70.9	5.52	45.98	129.27	65.63	102.7	20	49	2.45	32	43	1.34375	92	-18	-0.195652	2.63636	1.39855
Q96GQ7	Probable ATP-dependent RNA helicase DDX27 OS=Homo sapiens OX=9606 GN=DDX27 PE=1 SV=2	0	139.919	31	28	180	28	1	796	89.8	9.28	53.12	115.45	87.81	128.72	28	50	1.78571	47	55	1.17021	180	-14	-0.0777778	2.75	1.45943
Q13601	KRR1 small subunit processome component homolog OS=Homo sapiens OX=9606 GN=KRR1 PE=1 SV=4	0	37.091	24	9	20	9	1	381	43.6	9.77		34.42		7.95	0	15	#DIV/0!	0	5	#DIV/0!	20	-10	-0.5	3	1.58496
P52597	Heterogeneous nuclear ribonucleoprotein F OS=Homo sapiens OX=9606 GN=HNRNPF PE=1 SV=3	0	63.365	31	10	64	8	1	415	45.6	5.58	20.59	54.76	10.28	30.13	9	33	3.66667	7	15	2.14286	48	-16	-0.333333	3	1.58496
O00566	U3 small nucleolar ribonucleoprotein protein MPP10 OS=Homo sapiens OX=9606 GN=MPHOSPH10 PE=1 SV=2	0	192.213	30	17	182	17	1	681	78.8	4.86	82.17	143.76	103.14	146.79	34	52	1.52941	45	51	1.13333	182	-12	-0.0659341	3	1.58496
Q9BZE4	GTP-binding protein 4 OS=Homo sapiens OX=9606 GN=GTPBP4 PE=1 SV=3	0	183.556	44	25	191	25	1	634	73.9	9.5	71.2	161.53	118.17	128.47	31	61	1.96774	45	54	1.2	191	-21	-0.109948	3.33333	1.73697
Q9NV06	DDB1- and CUL4-associated factor 13 OS=Homo sapiens OX=9606 GN=DCAF13 PE=1 SV=2	0	97.397	36	14	114	14	1	445	51.4	9.19	27.47	139.09	16.38	60.3	12	63	5.25	13	26	2	89	-38	-0.426966	3.92308	1.97199
Q9BVP2	Guanine nucleotide-binding protein-like 3 OS=Homo sapiens OX=9606 GN=GNL3 PE=1 SV=2	0	389.32	52	37	820	36	1	549	62	9.16	382.05	711.38	434.26	614.78	155	254	1.63871	194	217	1.11856	820	-76	-0.0926829	4.30435	2.10579
Q9Y3T9	Nucleolar complex protein 2 homolog OS=Homo sapiens OX=9606 GN=NOC2L PE=1 SV=4	0	121.249	26	20	210	20	1	749	84.9	5.62	55.44	128.89	106.71	143.46	30	55	1.83333	60	65	1.08333	210	-20	-0.0952381	5	2.32193
O75955	Flotillin-1 OS=Homo sapiens OX=9606 GN=FLOT1 PE=1 SV=3	0	55.804	31	10	17	10	1	427	47.3	7.49		32.04		5.45	0	15	#DIV/0!	0	2	#DIV/0!	17	-13	-0.764706	7.5	2.90689
Q9Y3A2	Probable U3 small nucleolar RNA-associated protein 11 OS=Homo sapiens OX=9606 GN=UTP11 PE=1 SV=2	0	63.918	35	13	82	13	1	253	30.4	10.15	22.79	65.86	23.38	38.69	12	34	2.83333	17	19	1.11765	53	-20	-0.377358	11	3.45943
Q8TDD1	ATP-dependent RNA helicase DDX54 OS=Homo sapiens OX=9606 GN=DDX54 PE=1 SV=2	0	174.124	35	27	200	26	1	881	98.5	10.02	55.07	124.21	111.73	139.35	27	53	1.96296	59	61	1.0339	200	-24	-0.12	13	3.70044
P17844	Probable ATP-dependent RNA helicase DDX5 OS=Homo sapiens OX=9606 GN=DDX5 PE=1 SV=1	0	93.592	31	17	131	11	1	614	69.1	8.92	50.35	91.61	59.08	71.49	24	42	1.75	32	33	1.03125	131	-17	-0.129771	18	4.16993
O00541	Pescadillo homolog OS=Homo sapiens OX=9606 GN=PES1 PE=1 SV=1	0	132.613	34	21	254	21	1	588	68	7.33	62.11	171.4	122.62	137.33	40	79	1.975	67	68	1.01493	254	-38	-0.149606	39	5.2854
O75691	Small subunit processome component 20 homolog OS=Homo sapiens OX=9606 GN=UTP20 PE=1 SV=3	0	95.611	9	26	40	26	1	2785	318.2	7.39		72.02			0	40	#DIV/0!	0	0	#DIV/0!	40	-40	-1	#DIV/0!	#NUM!
Q9BWT1	Cell division cycle-associated protein 7 OS=Homo sapiens OX=9606 GN=CDCA7 PE=1 SV=1	0	28.12	23	8	30	8	1	371	42.5	9.45	3.3	12.18	11.02	4.05	2	10	5	12	6	0.5	16	-14	-0.875	-1.33333	#NUM!
Q8NFW8	N-acylneuraminate cytidylyltransferase OS=Homo sapiens OX=9606 GN=CMAS PE=1 SV=2	0	19.122	13	5	20	5	1	434	48.3	7.93	0	11.86	7.07	1.72	1	8	8	9	2	0.222222	10	-14	-1.4	-1	#NUM!
Q9NVP1	ATP-dependent RNA helicase DDX18 OS=Homo sapiens OX=9606 GN=DDX18 PE=1 SV=2	0	241.902	41	26	394	26	1	670	75.4	9.5	166.64	319.99	247.11	275.7	72	110	1.52778	108	104	0.962963	394	-42	-0.106599	-9.5	#NUM!
Q96ME7	Zinc finger protein 512 OS=Homo sapiens OX=9606 GN=ZNF512 PE=1 SV=2	0	124.591	38	16	130	16	1	567	64.6	9.76	50.77	92.27	102.74	81.4	20	36	1.8	38	36	0.947368	130	-18	-0.138462	-8	#NUM!
Q9ULW3	Activator of basal transcription 1 OS=Homo sapiens OX=9606 GN=ABT1 PE=1 SV=1	0	84.02	55	13	155	13	1	272	31.1	9.88	46.4	91.5	85.7	86.48	26	40	1.53846	46	43	0.934783	155	-17	-0.109677	-4.66667	#NUM!
Q9NVN8	Guanine nucleotide-binding protein-like 3-like protein OS=Homo sapiens OX=9606 GN=GNL3L PE=1 SV=1	0	59.341	26	12	85	11	1	582	65.5	8.44	31.78	51.84	44.8	32.38	16	27	1.6875	24	18	0.75	85	-17	-0.2	-1.83333	#NUM!
Q9NX58	Cell growth-regulating nucleolar protein OS=Homo sapiens OX=9606 GN=LYAR PE=1 SV=2	0	52.266	26	8	40	8	1	379	43.6	9.54	19.41	45.35	21.15	9.59	8	15	1.875	12	5	0.416667	40	-14	-0.35	-1	#NUM!
Q7L2J0	7SK snRNA methylphosphate capping enzyme OS=Homo sapiens OX=9606 GN=MEPCE PE=1 SV=1	0	51.199	20	11	60	11	1	689	74.3	9.57	11.58	15.84	35.94	15.12	9	14	1.55556	22	15	0.681818	60	-12	-0.2	-0.714286	#NUM!
Q92841	Probable ATP-dependent RNA helicase DDX17 OS=Homo sapiens OX=9606 GN=DDX17 PE=1 SV=2	0	45.664	15	10	66	4	1	729	80.2	8.27	20.47	34.15	36.47	33.47	10	17	1.7	21	18	0.857143	66	-10	-0.151515	-2.33333	#NUM!
