# Supplementary material for: P16INK4A drives RB1 degradation by UTP14A-catalyzed K810 ubiquitination
Source: iScience. 2024 Sep 3;27(10):110882. doi: 10.1016/j.isci.2024.110882 (PMC11440251; doi:10.1016/j.isci.2024.110882)
Supplement: Data S3. Sequences of primers and interference RNAs [file mmc4.xlsx]

## Sheet: Sheet1
Primers
P16-F：GCTGCCCAACGCACCGAATA	Tianyihuiyuan Biotechnology Co., LTD
P16-R：ACCACCAGCGTGTCCAGGAA	Tianyihuiyuan Biotechnology Co., LTD
RB1-F：GAGGACCTGCCTCTCGTCAG	Tianyihuiyuan Biotechnology Co., LTD
RB1-R：TCCCAAGTTAACCAAGCTCTCT	Tianyihuiyuan Biotechnology Co., LTD
CUL4B-F：GGCAACTGGAATAGAGGATG	Tianyihuiyuan Biotechnology Co., LTD
CUL4B-R：TGTTCTTCAACCGTTTCTTTC	Tianyihuiyuan Biotechnology Co., LTD
TRIM21-F：GGATCATCCTGGAAAGGAGTGG	Tianyihuiyuan Biotechnology Co., LTD
TRIM21-R：GTGCTTGTTAGGTCTGGGGC	Tianyihuiyuan Biotechnology Co., LTD
UBA1-F：CAAGTGGCTGTGTTTGGCTC	Tianyihuiyuan Biotechnology Co., LTD
UBA1-R：TCATAGATGCGCTCCGTGTC	Tianyihuiyuan Biotechnology Co., LTD
USP18-F：CCTGCTGCTTTGCCTACATTGC	Tianyihuiyuan Biotechnology Co., LTD
USP18-R：CGAACACCTGAATCAAGGAGTTA	Tianyihuiyuan Biotechnology Co., LTD
USP4-F：GCAGACACC ATTGCAACCATC	Tianyihuiyuan Biotechnology Co., LTD
USP4-R：AACTGCTCGTA GGTGTTGCT	Tianyihuiyuan Biotechnology Co., LTD
MDM2-F：GAATCATCGGACTCAGGTACATC	Tianyihuiyuan Biotechnology Co., LTD
MDM2-R：TCTGTCTCACTAATTGCTCTCCT	Tianyihuiyuan Biotechnology Co., LTD
GNB1-F：AGGGGTAAGGGAGCAGAG	Tianyihuiyuan Biotechnology Co., LTD
GNB1-R：GCAGCAGTAGTGGCTTCTCC	Tianyihuiyuan Biotechnology Co., LTD
FBXL2-F：TGTGAGCCTCAACTTGCAGTCC	Tianyihuiyuan Biotechnology Co., LTD
FBXL2-R：AGGCATCTGTGAGGTTGCTGCA	Tianyihuiyuan Biotechnology Co., LTD
TRIM39-F：CGAGAATTCGCAGAGACAAGTCTG	Tianyihuiyuan Biotechnology Co., LTD
TRIM39-R：CGACTCGAGTCATTCCCAATCTGTTG	Tianyihuiyuan Biotechnology Co., LTD
UTP14A-F：CAATGAGAAGCGCAACATCC	Tianyihuiyuan Biotechnology Co., LTD
UTP14A-R：TAATGAATGGCCTGGCTTGG	Tianyihuiyuan Biotechnology Co., LTD
GAPDH-F：GAGATGGTGATGGGATTTC	Tianyihuiyuan Biotechnology Co., LTD
GAPDH-R：GAAGGTGAAGGTCGGAGT	Tianyihuiyuan Biotechnology Co., LTD
ALU-F：GAGGCTGAGGCAGGAGAATCG	Tianyihuiyuan Biotechnology Co., LTD
ALU-R：GTCGCCCAGGCTGGAGTG	Tianyihuiyuan Biotechnology Co., LTD
siRNA targeting sequence
scramble：UUCUCCGAACGUGUCACGUTT	Mailgene Biotechnology Co., LTD
siP16#1：CCCAACGCACCGAAUAGUUTT	Mailgene Biotechnology Co., LTD
siP16#2：CCGUAAAUGUCCAUUUAUATT	Mailgene Biotechnology Co., LTD
siMDM2#1：AAGGAAUAAGCCCUGCCCA	Mailgene Biotechnology Co., LTD
siMDM2#2：GCCUGGCUCUGUGUGUAAU	Mailgene Biotechnology Co., LTD
siUTP14A#1：CAGGAAGAACUAGCGGAUU	Mailgene Biotechnology Co., LTD
siUTP14A#2：GACGCCGGUUUCUCAUUAA	Mailgene Biotechnology Co., LTD
siFBXL2#1：GCACAGAACUGCCGAAACA	Mailgene Biotechnology Co., LTD
siFBXL2#2：GCUCGGAAUUGCCACGAAU	Mailgene Biotechnology Co., LTD
siGNB1#1：GAAGGUAAACUUGAGUGUAAUTT	Mailgene Biotechnology Co., LTD
siGNB1#2：GCUGAAACCAAGAGCACAAUUTT	Mailgene Biotechnology Co., LTD
siTRIM39#1：CCAAGCGGGTAGGCATATT	Mailgene Biotechnology Co., LTD
siTRIM39#2：GCGTCAAGTTTGTGGAGACAA	Mailgene Biotechnology Co., LTD
siUSP4#1：ACTGCAAAGTCGAGGTGTA	Mailgene Biotechnology Co., LTD
siUSP4#2：GCAACACCTACGAGCAGTT	Mailgene Biotechnology Co., LTD
siUSP18#1：CUGGUUGGUUUACACAACATT	Mailgene Biotechnology Co., LTD
siUSP18#2：CUGCAUAUCUUCUGGUUUATT	Mailgene Biotechnology Co., LTD
siCUL4B#1：AGCGCCTGTTAGTCGGAAA	Mailgene Biotechnology Co., LTD
siCUL4B#2：CCACCCAGAAGTCATTAATTT	Mailgene Biotechnology Co., LTD
siTRIM21#1：GGAAGUCACUUCACCAUCA	Mailgene Biotechnology Co., LTD
siTRIM21#2：GUGAAGCAGCCUCCUUAUA	Mailgene Biotechnology Co., LTD
siUBA1#1：GCGUGGAGAUCGCUAAGAATT	Mailgene Biotechnology Co., LTD
siUBA1#2：CCTGGGATGTCACGAAGTTAA	Mailgene Biotechnology Co., LTD
sgRNA
P16-sgRNA：ACCGTAACTATTCGGTGCGTTGG	Sigma-Aldrich
RB1-sgRNA：CACCGAGAGAGAGCTTGGTTAACT’	Sigma-Aldrich
